# Supplementary material for: Mesenchymal Stem Cells from Human Umbilical Cord Express Preferentially Secreted Factors Related to Neuroprotection, Neurogenesis, and Angiogenesis
Source: PLoS One. 2013 Aug 22;8(8):e72604. doi: 10.1371/journal.pone.0072604 (PMC3749979; doi:10.1371/journal.pone.0072604)
Supplement: Table S2 — (XLSX) [file pone.0072604.s002.xlsx]

## Sheet: BM
probe set	WJ_MSC-2.CEL	WJ_MSC-4.CEL	WJ_MSC-3.CEL	BM_MSC 31M A.CEL	BM_H_MSC1_2.cel	BM_H_MSC1.cel	BM_H_MSC1_1.cel
1552274_at	6.63	6.63	6.47	8.47	7.96	8.34	8.11
1552411_at	6.22	5.58	5.94	7.61	7.35	7.65	7.63
1552915_at	3.77	3.98	4.1	5.3	4.9	5.18	5.02
1553153_at	5.49	5.29	5.7	6.89	6.92	6.91	6.75
1553575_at	7.65	7.85	7.66	8.79	8.82	8.83	8.6
1553613_s_at	4.38	3.86	4.24	5.85	6.03	5.55	5.67
1554062_at	4.37	4.03	3.73	7.31	6.8	6.58	6.05
1554547_at	3.28	3.07	3.21	4.48	4.96	4.59	4.29
1555086_at	5.74	5.82	5.97	6.79	6.71	6.93	6.84
1555564_a_at	4.18	5.3	4.21	8.19	7.38	7.15	7.04
1556029_s_at	3.45	3.79	3.5	5.05	5.84	5.51	5.02
1556422_at	5.26	5.04	5.52	6.41	6.31	6.38	6.41
1556507_at	7.25	7.27	7.65	8.69	8.66	8.68	8.3
1556797_at	4.79	5.35	5	6.29	6.67	6.43	6.51
1557242_at	4.63	4.57	4.48	5.47	5.3	5.66	5.57
1557258_a_at	4.99	4.88	4.91	6.04	6.08	6.17	5.82
1557586_s_at	4.23	4.09	4.16	5.74	5.52	5.35	5.08
1557813_at	5.38	5.4	5.43	6.22	6.51	6.35	6.43
1557818_x_at	4.97	4.8	5.28	6.03	6.05	6.13	5.99
1557841_at	4.65	4.4	4.8	5.63	5.93	5.69	5.72
1558199_at	5.3	5.54	5.25	7.1	7.05	7.15	6.83
1558647_at	5.3	5.62	5.56	6.64	6.46	6.4	6.38
1559140_at	4.61	4.36	4.69	5.59	6.08	6.03	6.15
1559224_at	4.95	5.04	5.12	6.48	6.39	6.82	6.52
1559226_x_at	5.74	5.49	5.75	6.94	6.7	7.21	7.07
1561171_a_at	5.65	5.82	5.94	6.85	6.79	6.85	6.83
1561391_at	4.46	4.6	4.75	5.61	5.58	5.64	5.51
1561908_a_at	5.34	5.32	5.32	7.18	6.83	6.71	6.76
1562836_at	5.02	5	4.98	7.76	8.7	8.41	8.82
1562888_at	3.66	3.91	3.9	4.88	4.76	4.84	4.94
1563138_at	4.83	4.77	5.16	5.84	5.93	5.92	5.97
1564281_at	6.42	6.42	6.81	8.39	8.07	8.77	8.38
1565906_at	3.85	3.79	3.6	4.89	4.76	4.73	4.53
1567623_at	4.21	4.34	4.4	5.49	5.08	5.48	5.41
1567985_at	7.2	6.9	7.15	8.25	8.33	8.62	8.42
1568558_x_at	4.67	4.52	4.7	5.73	5.92	5.75	5.69
1568618_a_at	9.49	10.28	9.63	11.31	11.5	11.77	11.45
1568658_at	5.32	5.27	5.47	7.45	7.08	7.4	7.04
1569003_at	6.73	6.48	6.28	9.94	10.7	10.73	10.56
1569200_at	7.63	7.68	7.99	8.75	8.86	9.07	8.89
1569522_at	7.9	7.74	8.01	9.09	9.13	8.82	8.83
1569679_at	6.59	6.36	6.37	7.27	7.54	7.66	7.66
1570219_at	5.02	4.71	4.92	5.84	5.76	5.92	5.7
200612_s_at	7.11	7.01	7.23	8.75	9.26	9.07	9.17
200730_s_at	7.65	7.97	7.62	9.33	10.45	10.43	10.35
200887_s_at	10.17	9.97	10.03	11.14	11.22	11.22	11.26
201034_at	9.32	9.47	9.23	11.57	11.65	11.5	11.58
201222_s_at	7.96	8.27	9.08	10.7	11.02	10.91	11.05
201325_s_at	7.79	7.88	8.15	10.39	9.68	9.99	10.03
201422_at	7.16	6.76	7.07	9.31	11.01	11.06	11.03
201722_s_at	10	10.73	10.03	11.56	11.99	11.86	11.91
201724_s_at	8.9	9.43	8.45	10.41	10.83	10.66	10.82
201752_s_at	8.56	8.8	8.66	11.34	11.78	11.87	11.92
201753_s_at	8.88	9.15	8.75	11.65	11.7	11.58	11.45
201846_s_at	7.55	7.67	7.83	8.9	8.72	8.87	8.8
201858_s_at	7.72	7.55	6.85	12.4	11.82	12	11.69
201859_at	9.06	8.42	7.86	12.4	12.2	12.17	12.26
201893_x_at	9.81	9.69	9.86	11.67	11.35	11.35	11.34
202435_s_at	6.71	7.31	5.12	10.34	9.78	9.7	9.83
202449_s_at	7.66	7.29	7.34	8.51	8.32	8.41	8.5
202450_s_at	6.51	5.84	5.79	8.17	8.72	8.73	8.77
202465_at	9.59	9.18	9.76	11.1	10.82	10.96	10.8
202575_at	6.53	7.65	7.12	9.95	9.3	9.23	9.36
202855_s_at	5.94	5.85	5.99	9.16	9.18	9.01	9.1
202856_s_at	7.59	8.12	7.74	9.48	9.7	9.55	9.36
202935_s_at	7.01	6.83	7.34	8.38	9.15	9.16	9.19
202936_s_at	7	6.93	7.19	8.3	9.04	8.84	9.21
203666_at	5.76	6.5	5.96	9.1	9.21	9	9.04
203854_at	4.71	5.94	4.27	8.64	8.38	8.24	7.94
204040_at	4.76	4.6	4.89	6.54	6.55	6.47	6.06
204070_at	5.69	5.31	5.28	6.59	6.95	7	7.07
204312_x_at	6.19	6.75	6.33	7.56	7.75	7.77	7.56
204670_x_at	6.32	6.24	6.45	9.55	9.87	9.89	10.27
204686_at	8.28	8.83	8.18	9.71	10.36	10.29	10.19
204719_at	6.24	6.62	5.72	7.67	8.17	7.88	7.85
204972_at	4.27	4.33	4.19	5.78	6.26	6.05	5.86
205066_s_at	5.94	6.67	7.08	9.4	9.82	10	9.83
205130_at	5.8	5.83	6.45	7.89	9.07	9.05	9.11
205187_at	5.99	6.11	6.04	7.61	7.83	7.79	7.41
205188_s_at	6.22	6.26	6.31	7.16	7.28	7.45	7.1
205479_s_at	8.29	6.88	7.32	9.78	9.77	9.77	9.81
205542_at	6.43	4.33	4.83	9.14	10.25	10.33	10.5
205608_s_at	5.69	5.8	6.14	9.31	9.05	9.2	9.14
205609_at	6.33	7.03	6.63	10.41	9.27	9.26	9.33
205743_at	5.88	5.76	5.93	7.71	8.07	7.84	7.56
205856_at	4.94	3.74	4.7	7.58	8.26	8.27	8.1
205857_at	3.85	3.76	3.43	5.21	4.8	4.89	4.87
205882_x_at	8.32	8.74	8.48	11.04	11.63	11.63	11.57
205991_s_at	6.6	5.83	6.18	9.62	9.77	9.73	9.3
206377_at	4.59	4.4	4.82	6.66	7.85	7.97	8.01
206385_s_at	4.17	5.5	4.26	6.8	7.69	7.55	7.47
206501_x_at	5.77	5.57	5.62	6.96	7.84	7.73	7.8
206510_at	3.89	4.84	5.12	6.68	7.45	6.94	7
206766_at	5.45	5.55	5.76	7.05	7.68	7.34	7.42
206837_at	5	4.62	4.87	7.03	7.17	6.97	7.04
207013_s_at	5.14	5.2	5.13	6.06	6.12	6.53	6.5
207022_s_at	5.65	5.56	5.55	6.58	6.89	6.51	6.63
207191_s_at	4.79	6.31	5.69	9.7	10.59	10.18	10.31
207316_at	5.75	6.32	6.15	9.74	9.67	9.59	9.37
207391_s_at	7.35	7.43	7.48	8.64	8.6	8.3	8.44
207404_s_at	3.65	3.76	3.65	4.64	4.57	4.85	4.78
208096_s_at	4.13	3.95	4.01	5.24	5.69	5.1	5.54
208306_x_at	5.59	5.47	5.71	8.77	9.58	9.47	9.25
208608_s_at	4.58	4.05	4.3	5.89	6.52	6.32	5.9
208894_at	4.31	3.89	4.52	8.13	9.48	9.39	9.29
208949_s_at	10.35	10.13	10.2	11.53	11.7	11.73	11.61
209160_at	3.72	3.73	3.61	8.09	9.88	10.08	10.03
209312_x_at	4.87	4.82	5.02	9.78	9.93	10.05	10.06
209355_s_at	5.99	8.06	6.66	10.21	12.04	12	11.84
209392_at	4.42	4.12	4.4	9.06	10.59	10.47	10.39
209619_at	6.23	6.46	6.3	8.77	10.56	10.13	10.51
209652_s_at	4.53	5.33	5.39	7.77	7.52	7.87	8.3
209682_at	8.09	7.81	7.6	9.09	9.95	9.82	9.7
209687_at	4.52	6.78	4.68	11.25	11.67	11.59	11.51
209755_at	5.07	5.05	4.68	6.07	6.51	6.24	6.14
209969_s_at	6.84	6.72	6.82	7.57	8.06	7.85	7.81
210119_at	4.37	4.06	3.65	5.97	6.07	5.59	5.61
210335_at	3.5	3.46	3.52	5.13	5.02	5.06	4.83
210367_s_at	6.12	7.46	6.54	8.97	9.4	9.42	9.61
210839_s_at	4.95	5.14	5.38	7.76	9.19	9.35	9.44
210861_s_at	2.84	2.85	3	5.39	6.11	5.77	5.39
210982_s_at	5.11	4.71	5.27	7.63	9.45	9.1	9.09
210990_s_at	6.29	5.82	5.79	7.34	7.72	7.62	7.35
211121_s_at	6.88	6.75	6.75	7.73	8.31	8.21	8.48
211653_x_at	6.11	6.01	6.14	8.55	10.68	10.71	10.83
211668_s_at	7.62	6.29	6.65	9.28	9.27	9.47	9.18
211675_s_at	9.04	9.11	8.94	10.15	10.46	10.3	10.37
211813_x_at	9.04	8.88	8.87	11.03	10.54	10.71	10.74
211896_s_at	8.95	8.74	8.84	10.8	10.19	10.27	10.08
211990_at	4.26	4.69	4.23	9.21	9.24	9.38	9.33
211991_s_at	4.22	4.43	5.01	7.15	7.98	8	7.9
212188_at	7.05	7.06	6.88	11.03	11.64	11.73	11.78
212192_at	8.34	8.25	7.9	10.94	11.66	11.48	11.27
212226_s_at	6.63	8.58	7.43	11.02	12.58	12.6	12.59
212230_at	5.79	7.83	6.07	9.73	10.83	11.01	10.85
212558_at	4.91	5.01	4.72	6.81	6.88	6.57	6.44
212650_at	5.29	5.21	5.48	7.59	6.92	7.05	6.82
212670_at	5.84	5.4	5.58	7.03	7.12	6.73	6.89
213125_at	4.64	5.26	5.01	7.71	7.19	7.15	7.15
213260_at	6.34	6.27	6.25	8.21	8.32	8.38	8.48
213435_at	5.49	4.93	5.09	7.91	8.12	7.99	7.86
213488_at	5.5	5.26	5.68	6.84	7.66	7.47	7.62
213537_at	3.81	3.83	4.03	5.69	5.95	5.37	5.73
213655_at	11.07	10.81	11.37	12.42	12.55	12.76	12.61
213707_s_at	4.65	4.36	4.69	6.24	6.53	5.97	5.92
213791_at	5.26	4.63	4.05	8.7	11.42	11.37	11.38
213872_at	10.29	10.38	10.18	12.51	12.32	12.37	12.29
214257_s_at	11.16	10.89	11.15	12.06	12.01	12.08	12.1
214453_s_at	5.59	6.15	5.43	7.58	8.61	8.65	8.8
214701_s_at	9.05	8.5	7.84	11.74	10.81	10.97	10.76
214761_at	4.27	4.77	4.24	8.03	8.72	8.52	8.58
214981_at	3.54	3.31	3.25	4.48	5.12	5.11	4.9
215193_x_at	4.24	4.34	4.48	8.68	8.79	8.98	8.66
217370_x_at	7.02	7.48	7.31	8.53	8.96	9.13	9
217478_s_at	5.43	5.16	4.98	7.75	8.28	8.27	8.68
217504_at	3.3	3.27	3.26	4.7	5.44	5.38	4.97
217546_at	3.65	3.83	4.25	6.24	5.99	5.59	5.77
217553_at	5.46	4.93	5.71	7.85	8.58	8.71	8.66
217554_at	4.74	4.27	4.4	5.49	6.01	5.69	5.88
217711_at	5.83	6.12	6.05	6.95	6.84	7.15	7.02
217813_s_at	7.24	7.55	7.8	8.8	9.23	9.36	9.23
218109_s_at	10.39	10.17	10.27	11.28	11.3	11.29	11.19
218559_s_at	5.48	5.71	5.09	7.67	7.73	7.78	7.58
218625_at	4.45	3.98	4.03	7.78	8.47	8.45	8.33
218656_s_at	8.7	8.43	8.37	9.93	9.91	9.99	9.78
218736_s_at	4.61	5.27	4.65	6.29	7.33	7.23	7.17
218899_s_at	4.96	4.31	4.4	7.4	7.37	7.56	7.87
219054_at	6.02	5.48	5.9	9.14	9.58	9.44	9.55
219295_s_at	4.66	5.51	5.29	7.27	8.28	8.48	8.19
219439_at	7.84	8.08	7.68	9.08	9.09	9.21	9.03
219599_at	6.07	5.85	6.22	7.96	8.26	8.9	8.19
219729_at	6.32	6.76	7.04	8.5	9	8.83	8.69
219789_at	4.04	3.5	4.05	8.19	9.16	9.47	9.39
219790_s_at	4.55	4.65	4.44	6.55	7.42	7.44	7.15
219935_at	4.54	6.24	4.97	9.24	8.55	8.49	8.52
219952_s_at	6.2	6.46	6.39	7.42	7.37	7.61	7.35
220014_at	6.77	7.76	7.33	9.15	9.19	8.96	9.08
220017_x_at	4.64	4.56	4.71	5.53	5.84	6.04	5.89
220260_at	7.57	7.26	6.99	8.62	8.69	8.31	8.66
220701_at	3.37	3.33	3.37	4.19	4.26	4.35	4.37
220794_at	3.95	3.85	3.79	6.84	7.18	7.13	7.18
220976_s_at	4.4	3.7	3.8	7.89	6.91	6.62	6.65
221019_s_at	3.77	4.62	4.41	10.1	9.83	10.08	9.92
221430_s_at	5.61	5.49	5.56	6.61	6.76	6.61	6.47
221491_x_at	3.37	3.32	3.33	5.11	5.25	5.16	5.52
221815_at	6	5.87	6.11	7.14	7.11	7.14	6.95
221823_at	7.68	7.69	7.81	8.79	9.37	9.38	9.25
221901_at	6.42	6.35	6.7	8.5	8.37	8.26	8.55
221950_at	3.65	4.56	4.57	6.49	6.47	6.23	6.26
222780_s_at	4.74	4.2	4.11	7.1	7.07	7.02	6.94
222915_s_at	4.65	4.6	4.49	5.73	5.53	5.79	5.71
222996_s_at	7.42	7.95	7.97	9.56	10.11	10.1	10.07
223092_at	9.33	9.22	9.19	10.75	11.3	11.25	11.19
223094_s_at	6.83	6.87	6.7	7.62	8.02	8.17	8.05
223315_at	5.01	4.88	5.34	8.51	8.13	8.37	8.04
223578_x_at	4.58	4.83	4.46	7.17	8.24	8.42	8.53
223661_at	4.2	4.46	4.21	7.47	6.85	6.74	6.43
223796_at	4.33	4.39	4.41	6.61	7.83	7.68	7.68
223940_x_at	5.53	5.81	5.49	9.41	8.78	9.04	8.67
224568_x_at	5.64	5.68	5.37	9.05	8.43	8.59	8.08
224917_at	8.66	8.35	7.32	10.66	11.26	11.36	11.3
225019_at	9.1	9.34	9.43	10.27	10.24	10.27	10.27
225078_at	6.77	6.98	6.67	7.77	8.33	8.08	8.01
225079_at	6.95	7.31	7.12	8.22	8.65	8.43	8.38
225420_at	6.43	6.73	6.39	8.39	8.67	8.86	8.73
225424_at	7.18	7.13	6.5	9.29	8.81	8.58	8.52
225640_at	8.45	8.21	8.35	9.59	9.39	9.59	9.23
225975_at	7.02	7.88	7.84	9.24	9.28	9.21	9.47
225977_at	5.62	5.66	5.7	6.78	7.04	6.78	6.65
226372_at	6.23	5.96	5.77	7.28	8.33	8.21	8.15
226400_at	10.63	10.79	10.84	12.24	12.13	12.07	12.26
226438_at	5.39	5.5	5.39	7.26	6.95	6.83	6.62
226552_at	6.68	7.03	6.93	7.74	8.06	8.01	8
226695_at	8.39	7.75	8.05	10.98	11.11	11.2	11.18
226804_at	4.38	4.41	4.63	5.93	6.9	6.35	6.03
226880_at	9.33	9.28	9.95	12.61	12.15	12.1	11.9
227226_at	4.16	4.39	4.44	5.67	6.69	6.8	6.56
227240_at	4.55	4.6	4.31	5.68	6.48	6.66	6.36
227242_s_at	3.32	3.13	3.25	7.43	8.27	8.04	7.38
227243_s_at	3.52	3.8	4.09	7.24	7.34	7.57	7.4
227260_at	5.05	5.7	4.98	7.4	8.17	8.15	8.01
227300_at	4.69	5.14	5.17	9.18	8.83	8.83	8.99
227364_at	9.54	10.92	10.06	12.41	12.45	12.37	12.31
227452_at	4.55	5.06	5.27	7.04	6.6	6.62	6.52
227474_at	4.7	4.99	5.4	7.68	8.03	7.8	7.51
227510_x_at	4.06	3.99	4.3	7.48	10.25	10.05	10.19
227514_at	6.82	6.5	6.9	8.31	8.6	8.52	8.29
227537_s_at	4.52	4.48	4.63	5.53	5.64	5.74	5.97
227793_at	4.98	5.17	4.62	6.12	6.07	6.24	6.19
227863_at	4.83	4.98	5.16	7.5	7.31	7.3	7.45
227897_at	8.8	9.31	9.42	10.55	11.16	11.35	11.29
228030_at	5.06	5.34	4.26	7.54	7.37	7.26	7.08
228082_at	7.89	8.04	7.73	8.89	9.03	9.09	9.14
228104_at	5.01	4.93	4.68	6.57	7.02	6.58	6.69
228116_at	5.58	5.72	5.87	7.1	7.55	8.17	7.8
228175_at	5.77	5.68	5.74	7.07	6.71	6.98	6.57
228195_at	4.48	4.55	3.96	6.22	6.89	6.48	6.63
228222_at	11.16	11.51	11.42	12.63	12.71	12.67	12.86
228251_at	6.46	6.21	6.22	7.66	7.45	7.91	7.96
228347_at	5.26	5	4.74	8.36	8.58	8.72	8.45
228365_at	4	4.1	4.56	6.15	6.1	5.72	5.57
228407_at	6.01	7.42	6.44	9.28	10.07	10.08	9.86
228443_s_at	8.73	8.65	8.54	9.83	9.98	9.91	10.07
228462_at	4.89	4.92	5	6.53	5.94	6	6.13
228498_at	11.67	11.06	11.69	13.81	13.08	13.24	13.07
228582_x_at	4.4	4.5	4.17	6.29	7.1	7.24	6.49
228638_at	6.85	6.96	6.69	8.96	8.89	8.83	8.96
228752_at	4.96	4.76	4.66	6.48	6.81	6.51	6.18
228834_at	7.72	8.23	7.05	9.69	9.68	9.78	9.75
228933_at	4.25	4.12	4.34	7.52	7.58	7.46	7.11
228993_s_at	7.22	7.17	7.35	8.34	9.05	8.97	9.12
229059_at	4.78	4.44	4.68	5.65	6.11	6.03	5.69
229067_at	9.28	9.56	9.17	10.68	10.77	10.63	10.28
229128_s_at	8.41	9.25	9.02	10.6	10.84	10.75	10.82
229323_at	4.07	4.32	4.23	5.53	5.75	5.75	5.4
229357_at	4.26	5.94	4.61	8.66	8.79	8.91	8.95
229465_s_at	8.67	8.79	8.72	10.11	10	9.93	10.03
229487_at	4.69	5.48	4.51	7.02	8.61	8.65	8.45
229541_at	4	4.15	4.25	5.91	5.31	5.57	5.41
229555_at	7.93	7.83	7.98	9.12	9.56	9.74	9.83
229606_at	10.59	10.74	10.86	11.96	12.12	12.05	12.14
229676_at	6.47	6.73	6.91	8.62	8.1	8.29	8.17
229713_at	8.15	7.52	8.22	9.39	9.42	9.35	9.24
229733_s_at	8.17	8.15	8.31	9.94	10.62	10.59	10.23
229881_at	5.38	5.38	5.16	6.57	6.58	6.44	6.16
229905_at	8.87	8.59	8.7	9.76	9.67	9.64	9.73
230020_at	3.81	3.74	3.87	4.59	4.56	4.79	4.64
230291_s_at	4.73	5.23	4.19	6.8	7.45	7.69	7.44
230313_at	7.44	6.84	6.81	9.04	8.49	8.56	8.48
230461_s_at	4.58	5.33	4.97	6.4	7.09	7.05	7.05
230543_at	4.39	4.34	4.51	6.31	6.21	5.92	5.88
230566_at	6.71	6.8	7.06	7.79	7.94	7.71	7.92
230720_at	3.99	3.99	4.4	6.74	7.19	7.03	6.58
230733_at	5.08	5.57	4.47	7.32	7.5	7.5	7.13
230925_at	5.93	5.93	5.81	8.41	8.55	8.67	8.48
231098_at	3.54	3.56	3.49	4.71	4.52	4.55	4.78
231101_at	6.65	6.3	6.55	7.53	8.1	8.05	7.84
231169_at	6.51	6.41	5.98	7.81	8.04	8.29	7.89
231206_at	4.76	4.76	4.72	5.56	5.79	5.69	5.48
231211_s_at	6.03	6.08	6.1	7.34	7.19	7.32	7.13
231411_at	6.25	6.26	6.47	7.75	7.32	7.26	7.57
231576_at	6.8	6.53	5.94	7.88	8.54	8.54	8.32
231697_s_at	4.64	4.18	4.13	6.82	6.57	6.37	6.66
231882_at	4.92	4.47	4.87	6.81	7.34	7.63	7.14
231911_at	3.01	3.55	3.65	5.07	5.79	5.36	4.92
232044_at	3.83	3.83	3.78	4.77	4.9	4.67	4.74
232204_at	4.87	6.14	5.05	7.98	8.3	8.5	8.64
232235_at	7.77	7.91	8.08	8.81	9.28	9.27	9.19
232317_at	4.54	4.53	4.45	5.87	5.74	5.65	5.65
232424_at	3.8	3.45	3.75	5.38	6.38	6.13	5.82
232584_at	3.71	3.48	3.66	4.47	4.46	4.61	4.49
233533_at	6.56	5.9	7.44	10.73	11.69	11.52	11.67
233731_at	3.92	3.76	4.14	5.19	5.41	5.09	5.3
233814_at	5.02	5.33	5.28	7.22	7.42	7.28	7.09
233854_x_at	5.33	5.27	5.65	6.47	6.4	6.63	6.65
233955_x_at	7.81	8.5	8.34	9.86	10.47	10.27	10.45
234675_x_at	7.08	7.05	6.59	8.3	8.3	8.18	7.97
234880_x_at	5.72	5.62	6.34	8.18	9.12	8.77	8.88
235147_at	3.85	3.55	3.75	7.73	6.87	6.63	5.97
235281_x_at	4.13	4.39	4.42	5.53	6.17	6.28	6.45
235368_at	5.46	6.69	5.57	8.98	9	9.35	8.99
235435_at	5.67	5.64	5.4	6.56	7.03	6.66	6.62
235504_at	3.79	4.02	4.09	5.88	5.69	5.91	5.77
235589_s_at	7.3	7.17	7.4	8.71	9.33	9.23	9.28
235626_at	5.75	5.62	6.04	6.69	6.9	6.92	6.88
235668_at	7.11	6.46	6.41	8.53	8.09	8.63	8.17
236129_at	7.12	7.06	6.81	8.75	9.48	9.47	9.4
236310_at	3.29	3.58	3.33	4.47	4.94	4.55	4.49
236772_s_at	4.83	4.92	5.04	5.92	6.25	6.4	6.02
236858_s_at	5.03	5.04	4.92	7	6.55	7.03	6.84
236859_at	4.23	4.19	4.27	6.94	6.05	6.08	5.9
237860_at	3.99	4.65	4.14	5.75	5.92	5.93	5.43
238332_at	4.73	3.56	3.46	7.64	8.06	8.09	7.67
239122_at	5.07	5.15	5.19	6.17	5.95	6.12	5.88
239709_at	5.03	5.17	5.05	5.9	6.16	6.18	5.95
240757_at	4.81	4.52	4.56	6.18	5.76	5.73	6.04
241464_s_at	4.67	4.73	4.61	5.64	5.84	5.75	5.84
241706_at	4.46	4.67	4.98	6.61	6.26	6.91	6.14
242138_at	3.02	3.74	3.63	6.29	7.09	7.13	7.01
242272_at	5.74	5.86	5.76	6.51	6.81	6.78	6.64
242277_at	7.08	6.45	6.06	8.39	8.66	8.75	8.61
242293_at	3.95	3.97	3.79	4.77	5.3	5.16	5.02
242546_at	3.08	3.47	3.95	6.58	7.86	7.86	7.16
242844_at	7.03	7.15	7.16	8.68	8.59	8.87	8.85
242945_at	3.61	4.32	4.1	5.43	5.81	5.54	5.59
243070_at	4.71	4.77	4.94	5.73	5.84	5.62	5.73
243221_at	3.01	3.35	2.97	4.52	4.43	4.39	4.41
243495_s_at	4.75	5.01	4	7.25	7.9	7.78	7.13
244852_at	3.95	4.27	3.76	5.67	6.59	6.58	5.75
396_f_at	8.07	7.89	8.18	9.06	9.36	9.67	9.69
52837_at	3.9	4.13	5.06	9.04	7.71	8.01	7.63
63825_at	6.2	6.53	6.16	7.59	7.79	7.81	7.54
71933_at	5.72	5.61	6.04	7.14	7.05	7.09	6.79
87100_at	4.58	4.6	4.55	6.47	6.66	6.2	6.11

## Sheet: WJ
probe set	WJ_MSC-2.CEL	WJ_MSC-4.CEL	WJ_MSC-3.CEL	BM_MSC 31M A.CEL	BM_H_MSC1_2.cel	BM_H_MSC1.cel	BM_H_MSC1_1.cel
1552256_a_at	8.18	8.7	8.59	6.69	6.47	6.4	6.6
1552309_a_at	10.65	10.26	10.5	8.46	8.39	7.99	7.94
1552330_at	6.81	6.61	6.51	5.41	5.65	5.4	5.38
1552457_a_at	6.44	6.67	6.06	4.25	4.54	4.08	3.85
1552487_a_at	7.64	8.09	7.95	5.28	5.45	4.61	4.71
1552648_a_at	6.69	6.71	6.72	4.98	5.32	4.64	4.98
1552703_s_at	6.27	6.49	5.93	4.72	4.94	5.13	4.78
1553105_s_at	8.44	8.4	8.44	3.87	3.75	4.1	4.44
1553972_a_at	9.33	9.76	9.84	7.84	6.66	6.91	6.85
1554079_at	7.56	7.95	7.74	5.19	5.78	5.73	5.47
1554195_a_at	8.76	9.32	8.77	6.48	6.36	6.67	6.39
1554390_s_at	10.38	10.86	10.67	9.42	9.48	9.5	9.35
1554447_at	5.29	5.04	4.87	3.95	4.1	3.96	3.87
1555014_x_at	5.93	5.53	5.33	4.19	3.95	4.19	4.48
1555233_at	7.2	6.57	6.84	4.24	3.9	3.36	3.33
1555270_a_at	8.01	7.71	7.56	6.03	6.6	6.19	6.2
1555812_a_at	7.38	8.64	8.19	5.7	5.98	5.72	5.59
1555950_a_at	9.33	9.39	9.15	5.96	6.06	5.51	5.83
1555997_s_at	9.43	8.07	7.91	5.36	5.18	5.86	5.95
1556186_s_at	8.44	8.72	8.78	6.92	7.24	7.17	6.4
1556328_at	8.43	6.65	6.87	3.47	3.91	3.57	3.27
1556329_a_at	9.96	8.09	8.58	3.3	4.27	3.81	3.46
1556389_at	5.92	5.68	5.69	4.09	4.5	4.55	4.51
1560879_a_at	6.54	7.1	6.85	5.19	5.32	4.84	5.02
1569190_at	5.01	5.46	5.07	3.87	3.84	4.08	3.7
200621_at	12.76	12.32	12.37	10.76	11.02	10.62	10.81
200635_s_at	7.83	7.37	7.7	6.01	4.99	4.87	4.79
200636_s_at	10.98	10.69	10.46	7.71	6.68	5.87	5.9
200637_s_at	8.39	8.22	8.1	6.56	5.47	5.35	5.97
200704_at	9.93	10.15	10.08	8.51	7.91	7.75	8.02
200831_s_at	10.49	10.08	10.17	9.25	8.94	9.15	8.95
200832_s_at	11.44	11.26	11.02	10.01	9.12	9.16	9.24
200835_s_at	7.65	7.6	8.14	6.08	6.04	5.53	6.15
200845_s_at	11.4	11.43	11.7	10.65	10.55	10.56	10.58
200953_s_at	8.37	9.13	8.88	4.21	3.95	3.92	3.85
200969_at	10.21	10.1	9.84	9.17	8.92	8.92	8.86
200976_s_at	10.21	10.43	10.34	9.2	9.12	9.15	9.12
201015_s_at	9.06	8.54	8.2	6.27	5.97	6.07	6.03
201041_s_at	11.4	11.67	11.69	10.41	10.21	10.22	10.27
201044_x_at	7.21	7.42	7.14	6.41	6.37	6.42	6.38
201058_s_at	12.67	12.53	12.62	11.06	10.67	10.48	10.54
201079_at	9.62	8.66	8.64	6.48	6.45	6.44	6.07
201116_s_at	7.58	7.25	7.15	5.57	5.53	5.13	5.18
201117_s_at	7.45	6.81	6.59	4.45	2.82	2.93	3.26
201195_s_at	10.63	10.81	11.35	9.15	8.05	7.95	8.06
201207_at	9.68	9.24	9.5	8.35	8.49	8.14	8.36
201266_at	12.27	12.37	12.74	10.66	11.12	11.06	10.93
201288_at	7.92	9.12	8.8	6.09	5.85	5.67	5.73
201328_at	8.42	7.72	7.52	4.59	4.93	4.49	4.57
201425_at	9.19	8.78	8.93	7.73	7.85	7.52	7.77
201502_s_at	10.06	9.83	10.33	8.26	8.69	8.68	8.51
201556_s_at	7.7	7.55	7.7	6.77	6.47	6.35	6.29
201596_x_at	12.45	12.89	12.63	7.38	8.18	8.35	8.09
201655_s_at	11.18	10.85	10.85	8.95	9.32	9.49	9.32
201671_x_at	9	9.04	9.03	8.21	8.09	7.99	7.8
201689_s_at	5.38	4.77	4.3	3.17	3.01	2.83	2.97
201690_s_at	7.16	6.69	6.5	4.15	3.76	3.95	3.65
201739_at	11.74	11.64	11.61	9.67	9.38	9.38	9.61
201791_s_at	9.27	8.53	8.66	7.35	7.43	7.19	7.05
201819_at	7.64	7.89	7.82	5.81	6.52	5.46	5.66
201847_at	10.46	10.78	10.94	9.4	9.37	9.23	9.18
201861_s_at	9.17	9.21	9.45	7.89	6.83	6.91	6.77
201862_s_at	9.64	9.7	9.68	8.23	7.77	7.68	7.22
201869_s_at	7.72	7.93	7.86	6.8	6.06	6.14	6.01
201910_at	10.3	10.1	9.96	8.23	8	8.01	8.42
201911_s_at	10.3	10.33	10.21	8.16	7.96	8.1	7.9
201925_s_at	9.76	9.42	9.45	5.15	4.58	4.06	3.89
201926_s_at	9.16	9.02	8.83	5.53	5.68	5.55	5.52
201967_at	8.12	8.22	7.98	6.87	7.03	6.89	6.77
202052_s_at	12.21	12.23	12.04	10.45	10.18	10.2	10.23
202067_s_at	8.52	8.58	8.21	6.26	6.24	6.43	6.47
202068_s_at	11.04	10.58	10.47	8.78	9.34	9.29	9.27
202075_s_at	7.94	8.27	7.65	5.98	6.63	6.14	6.52
202157_s_at	7.21	7.8	8.01	5.84	5.79	5.04	5.64
202158_s_at	6.2	7.15	6.93	4.48	4.17	4.29	4.57
202185_at	10.77	10.69	10.86	9.87	10.02	9.81	9.96
202194_at	11.15	11.13	10.86	9.77	10.11	10.09	10.06
202196_s_at	10.71	9.35	9.91	7.2	7.17	7.15	6.9
202243_s_at	10.97	10.95	10.85	10.17	9.84	9.98	9.78
202245_at	9.85	9.57	9.92	8.88	8.79	8.72	8.82
202274_at	13.5	11.46	12.82	6.65	5.65	5.86	6.52
202284_s_at	12.34	11.99	12.13	11.09	11.18	11.26	11.12
202350_s_at	10.02	10.38	9.91	7.21	6.37	6.04	5.92
202368_s_at	9.46	9.8	9.74	7.97	7.35	7.18	6.7
202499_s_at	9.34	8.87	9.38	7.57	6.93	6.7	6.53
202545_at	7.1	6.92	7.02	5.48	5.77	5.49	5.26
202548_s_at	8.82	9.02	8.84	7.93	8.06	7.66	7.67
202552_s_at	11.55	11.06	11.28	10.1	9.76	9.74	9.34
202570_s_at	8.14	8.15	8.43	6.88	7.22	7.31	7.04
202625_at	8.17	8.48	7.57	4.92	4.96	4.27	4.59
202626_s_at	8.28	8.51	7.89	4.97	5.18	4.7	4.48
202627_s_at	13.97	13.19	13.74	12.18	11.52	11.63	11.53
202637_s_at	10.12	9.38	9.42	5.89	6.42	5.64	5.87
202638_s_at	10.37	9.4	9.43	4.93	5.13	4.31	4.64
202660_at	8.91	8.54	8.14	6.56	6.09	5.88	5.57
202662_s_at	8.06	7.86	7.35	5.8	6.3	6.17	5.76
202671_s_at	9.48	9.65	9.48	7.97	8.08	8.24	8.12
202699_s_at	6.53	6.52	6.67	5.71	5.77	5.48	5.6
202724_s_at	7.23	6.73	6.44	5.34	4.94	4.92	5.15
202756_s_at	9	8.89	9.25	7.82	7.85	7.68	7.78
202799_at	9.19	9.17	9.39	8.25	8.42	8.32	8.43
202825_at	9.66	9.39	9.24	8.01	7.44	7.46	7.62
202896_s_at	7.84	8.02	7.83	6.73	6.85	6.63	6.89
202897_at	9.32	9.02	8.86	6.97	7.4	6.88	7.07
202898_at	8.58	8.34	8.59	7.24	7.49	7.02	7.11
202957_at	6.52	6.67	6.86	5.56	5.44	5.16	4.89
202998_s_at	13.29	12.98	13.16	11.96	11.61	11.58	11.6
203006_at	9.99	9.73	9.81	8.35	8.56	8.59	8.52
203097_s_at	9.94	9.39	9.56	8.44	8.5	8.51	8.39
203108_at	10.46	11.67	11.72	7.98	8.75	8.84	8.88
203120_at	8.72	8.71	8.63	7.63	7.34	7.28	7.26
203148_s_at	7.07	7.26	7.58	4.34	4.26	3.74	3.89
203149_at	9.01	8.72	8.67	6.98	7.6	7.35	7.35
203159_at	10.65	10.72	10.81	9.62	9.52	9.7	9.68
203304_at	10.23	9.56	9.49	7.71	7.55	7.62	7.33
203348_s_at	9.64	9.22	9.51	7.96	8.06	8.05	7.92
203373_at	7.11	7.46	7.21	5.49	5.63	4.82	5.49
203424_s_at	11.63	10.02	10.25	5.65	6.13	5.32	5.48
203425_s_at	9.46	8.95	8.86	5.07	5.58	5.48	6.17
203426_s_at	9	8.24	8.18	5.66	5.84	6.45	6.23
203434_s_at	9.99	9.7	9.61	6.42	3.78	3.6	3.87
203435_s_at	9.68	9.03	8.94	6.43	5.57	4.98	5.63
203441_s_at	10.62	10.43	10.28	9.17	8.72	8.78	8.94
203485_at	10.07	9.21	9.37	3.29	3.07	3.41	3.16
203499_at	9.16	9.09	9.43	7.88	8.03	7.89	7.94
203578_s_at	6.78	6.75	6.74	5.35	5.44	5.2	5.06
203579_s_at	6.99	7.06	6.86	5.91	6	5.75	5.64
203592_s_at	10.03	9.67	9.85	7.04	6.37	5.95	6.22
203607_at	8.75	9.11	8.79	7.18	7.33	7.26	7.03
203627_at	8.58	8.85	8.41	7.07	7.56	7.07	6.95
203632_s_at	7.28	6.98	7.25	4.2	4.22	4.57	4.25
203640_at	10.26	10.84	10.61	9.45	9.13	8.92	8.83
203641_s_at	6.24	6.88	6.7	5.14	5.35	4.95	5.18
203642_s_at	7.27	8.32	8.09	5.02	3.82	3.62	3.65
203680_at	6.38	7.7	7.3	4.48	4.9	4.69	4.5
203695_s_at	11.04	11.45	11.31	9.46	9.13	9.08	9.05
203706_s_at	10.11	10.45	10	9.01	8.78	8.52	8.5
203716_s_at	9.47	8.87	8.53	6.16	5.75	5.83	5.6
203717_at	10.83	10.11	9.8	5.51	6.71	6.42	6.19
203765_at	6.51	6.63	6.57	4.48	3.59	3.28	3.33
203766_s_at	9.7	9.63	9.18	7.4	6.52	6.05	5.89
203775_at	7.54	7.79	7.45	6.15	6.65	6.37	6.32
203821_at	8.91	8.66	8.65	6.42	6.38	6.29	5.89
203853_s_at	8.48	8.4	7.95	7.06	7.12	7.01	6.82
203889_at	9.77	8.56	8.68	5.85	4.85	4.5	4.5
203917_at	7.35	6.51	6.65	4.74	4.5	4.49	4.98
203951_at	11.09	10.85	10.6	8.57	6.44	6.64	6.69
203955_at	7.11	6.96	7.08	5.88	5.72	5.45	5.37
203980_at	7.3	6.9	7.03	3.5	3.99	3.84	3.88
204021_s_at	7.2	7.4	7.29	6.05	5.96	5.6	5.99
204044_at	7.02	8.05	7.37	5.56	5.74	5.52	5.71
204072_s_at	9.22	7.68	7.4	4.41	4.32	3.78	3.71
204073_s_at	8.95	9.63	9.47	5.36	5.74	4.68	5.08
204132_s_at	8	8.06	7.99	6.91	7.07	6.72	6.45
204141_at	11.5	12	11.93	10.71	10.39	10.19	10.25
204168_at	8.87	8.1	7.99	6.64	6.32	6.57	6.39
204214_s_at	10.44	10.28	10.46	9.48	8.98	9.02	9.05
204217_s_at	7.3	7.05	6.92	5.68	5.74	5.46	5.42
204224_s_at	9.08	9.27	7.63	4.66	4.21	3.65	3.91
204236_at	8.55	8.05	8.12	6.3	5.97	5.67	5.25
204363_at	10.37	9.72	9.62	5.56	4.94	4.79	4.64
204391_x_at	7.75	7.58	7.39	6.07	6.04	6.11	5.71
204436_at	8.09	7.84	7.98	6.82	7.15	6.75	6.82
204458_at	7.76	7.41	7.5	6.2	6.32	6.02	5.88
204466_s_at	7.95	8.09	7.37	4.54	5.06	4.63	4.17
204534_at	7.41	7.81	7.2	5.7	4.87	5.82	5.43
204559_s_at	10.04	10.21	10.2	9.14	9.3	9.39	9.25
204588_s_at	8.21	8.21	8.22	6.37	6.77	6.03	6.16
204642_at	6.64	7.62	7.37	5.23	5.46	5.35	5.44
204653_at	7.87	8.77	8.62	5.03	5.43	5.15	4.96
204669_s_at	7.09	7.03	6.95	5.92	6.13	5.96	5.91
204687_at	6.45	7.24	6.78	4.73	5.07	5.3	5.33
204702_s_at	8.55	7.54	8.1	3.6	3.73	3.64	3.42
204736_s_at	7.6	7.55	7.75	5.68	4.73	5.61	4.98
204761_at	7.27	7	6.76	6.04	5.87	5.86	5.71
204913_s_at	6.55	7.19	6.68	4.9	5.52	5.04	4.9
204914_s_at	7.6	8.33	8.01	5.66	5.56	5.54	5.32
204915_s_at	6.91	7.35	6.91	3.91	4.78	4.08	4.43
204958_at	7.75	7.24	7.42	6.03	6.11	6.05	6
204970_s_at	7.86	7.66	7.9	6.98	6.82	6.58	6.63
204976_s_at	8.43	8.55	8.54	7.25	7.42	7.44	7.31
205010_at	7.83	8.4	8.19	6.13	5.88	5.42	5.87
205022_s_at	8.67	8.35	8.04	6.57	6.98	6.74	6.92
205027_s_at	6.35	6.94	5.67	3.42	3.2	3.24	3.05
205048_s_at	9.78	9.64	8.85	7.2	6.07	5.82	5.75
205131_x_at	7.75	7.72	7.51	6.24	6.35	6.17	6.05
205139_s_at	8.67	9.29	8.67	6.46	7.07	6.65	6.26
205206_at	8.2	8.26	7.1	4.65	4.1	3.91	4.27
205257_s_at	7.71	7.27	7.39	5.42	5.86	5.88	5.67
205433_at	6.96	9.3	9.04	3.01	3.13	2.96	3.37
205434_s_at	9.1	8.98	9.01	7.76	7.66	7.68	7.14
205534_at	7.5	8.35	8.13	3.98	4.29	4.1	4.1
205535_s_at	5.95	6.26	6.47	3.01	2.97	3.14	3.02
205581_s_at	6.01	7.07	6.91	4.51	4.41	4.43	4.45
205665_at	7.14	6.86	6.65	5.27	5.23	5.35	5.34
205696_s_at	7.52	7.41	7.4	3.67	3.95	3.82	3.88
205700_at	8.8	8.57	8.09	5.6	4.25	4.55	4.77
205795_at	8.74	8.33	8.71	4.81	4.4	4.77	5.35
205865_at	6.65	6.56	6.65	5.32	5.13	4.78	5.22
205904_at	8.86	8.49	8.72	7.78	7.47	7.62	7.37
205918_at	6.32	6.48	6.36	5.34	5.63	5.45	5.4
205930_at	8.48	8.68	8.49	7.61	7.61	7.62	7.72
205932_s_at	7.58	7.65	7.78	6.44	5.6	5.76	5.99
205935_at	9.17	8.58	8.72	4.82	4.17	3.91	4.14
205957_at	6.45	7.35	6.68	5.11	5.02	5	5.39
206032_at	9.33	8.97	9.52	3.67	4.2	4.07	3.57
206033_s_at	9.16	9.08	9.05	4.19	4.13	3.99	3.73
206039_at	7.48	7.06	6.77	4.4	4.38	3.84	3.89
206046_at	9.24	8.93	9.26	6.45	6.36	6.82	6.51
206254_at	9.32	9.54	8.66	5.6	4.94	5.05	4.71
206348_s_at	6.12	5.84	5.28	4.27	4.15	4.3	4.11
206374_at	6.58	6.17	6.6	5.4	4.9	4.85	4.68
206404_at	6.17	6.18	5.34	4.11	4.07	4.23	4.04
206421_s_at	8.99	10.02	9.96	6.8	6.67	6.34	6.12
206702_at	7.7	7.65	7.83	5.77	4.81	4.4	4.19
206706_at	8.19	8.15	8.44	6.83	5.76	6.45	5.81
206801_at	10.83	12	10.8	5.83	4.56	5.34	5.15
206814_at	6.54	6.82	7.17	5.67	5.62	5.4	5.63
206825_at	9.7	10.06	10.25	4.42	4.15	4.32	4.62
206924_at	9.11	8.1	7.64	5.21	5.74	5.15	4.98
206950_at	6.5	7.21	7.38	3.6	3.47	3.57	3.72
207119_at	5.18	5.49	4.42	3.13	2.74	3.11	2.98
207169_x_at	7.85	7.88	7.82	6.59	6.64	6.84	6.84
207302_at	6.3	7.41	6.45	4.37	4.38	4.28	4.28
207373_at	6.88	6.8	5.82	3.9	4.12	4.11	3.94
207426_s_at	9.15	7.71	8.7	4.27	4.67	3.99	3.85
207717_s_at	7.19	8.04	8.17	2.85	2.77	2.97	2.73
207740_s_at	6.96	7.65	7.3	5.53	5.95	5.63	5.87
208002_s_at	9.8	10.03	10.13	8.24	8.7	8.45	8.35
208029_s_at	10.53	10.98	10.28	9.27	9.37	9.33	9.26
208300_at	6.05	5.97	6.44	5.06	5.04	5.02	5.11
208482_at	5.93	6.25	6.2	5.06	5.07	4.68	4.84
208493_at	6.89	6.58	6.35	4.85	4.79	4.72	4.75
208502_s_at	8.57	8.5	8.55	5.21	5.56	5.37	5
208613_s_at	10.32	10.51	10.29	8.52	8.64	8.98	9.1
208614_s_at	10.53	10.36	10.17	8.91	8.9	9.05	9
208636_at	13.06	12.81	13	12.01	11.89	11.78	11.74
208637_x_at	12.29	12.04	12.21	10.16	10.75	10.68	10.85
208788_at	11.65	11.57	11.7	10.85	10.67	10.69	10.73
208832_at	8	8.19	8.23	7.21	7.14	7.36	7.14
208850_s_at	11.16	11.45	11.14	9.11	8.77	8.78	8.73
208851_s_at	10.6	11.12	10.65	8.6	8.43	8.39	8.63
208954_s_at	7.25	7.28	7.16	5.91	6.15	6.23	6.24
208962_s_at	9.36	8.9	8.87	7.45	7.68	7.09	7.31
209008_x_at	11.7	12.25	11.97	6.4	5.89	6.43	6.17
209030_s_at	10.77	9.87	9.57	6	4.86	6.43	6.01
209031_at	11.49	10.86	10.49	4.35	4.35	4.59	4.45
209032_s_at	9.79	8.87	8.67	4.94	4.85	4.48	4.69
209035_at	9.17	9.78	9.43	7.66	7.34	7.22	7.88
209048_s_at	7.55	8.27	7.87	6.17	6.22	6.1	5.98
209081_s_at	8.72	9.08	8.65	5.78	5.54	5.43	5.47
209082_s_at	7.66	8.27	7.76	5.63	4.62	5.81	5.66
209184_s_at	7.5	7.41	7.06	5.68	5.94	5.5	5.62
209185_s_at	9.47	9.33	8.97	8.03	7.85	7.74	7.67
209212_s_at	6.31	6	6.54	4.9	4.93	5.1	4.73
209239_at	8.62	8.39	8.43	7.02	7.46	7.12	7.1
209286_at	10.93	11.34	11.19	10.24	9.86	9.73	9.96
209298_s_at	8.97	9.33	8.97	7.49	8.03	7.7	7.43
209369_at	6.5	8.33	7.25	3.72	3.59	3.21	3.42
209384_at	9	9.2	9.3	8.27	8.25	8.06	8.09
209385_s_at	8.82	9.15	9.06	7.47	7.76	7.66	7.78
209529_at	7.1	7.25	7	4.34	5.65	4.74	4.96
209536_s_at	9.55	9.1	9.22	8.23	7.85	7.9	7.94
209550_at	9.79	9.88	9.72	9.03	8.97	8.95	8.86
209582_s_at	8.98	9.12	8.26	6.21	6.45	5.93	5.83
209583_s_at	10.49	10.52	9.88	7.8	7.42	7.5	7.36
209587_at	7.37	7.03	7.07	4.9	5.82	5.15	5.3
209605_at	8.85	8.89	8.92	7.81	8.04	8.09	8.04
209621_s_at	9.79	8.41	8.9	6.47	5.28	4.92	4.9
209626_s_at	7.62	7.55	7.66	6.67	6.88	6.54	6.62
209691_s_at	8.32	7.85	8.07	6.62	6.68	6.56	6.38
209723_at	8.68	8.92	8.15	5.31	4.56	4.24	4.11
209765_at	10.63	10.6	10.65	8.68	8.27	8.33	8.32
209774_x_at	8.45	7.99	7.1	4.61	5.3	5.29	5.09
209781_s_at	7.76	7.52	8.54	5.54	4.76	5.07	5.5
209785_s_at	6.12	6.31	6.57	4.97	4.79	4.81	4.58
209805_at	7.15	7.25	7.25	6.47	6.3	6.34	6.36
209825_s_at	9.09	9.19	9.18	8.29	8.37	8.36	8.47
209840_s_at	7.74	8.18	8.53	4.86	4.61	5.36	4.47
209841_s_at	7.63	8.07	8.47	5.68	5.38	5.42	5.41
209989_at	6.21	6.22	6.07	5.23	5.21	5.02	5.08
209990_s_at	7.27	5.45	6.58	3.69	3.58	3.51	3.48
210001_s_at	7.23	6.84	6.98	5.36	5.29	5.04	5.03
210002_at	10.26	10.51	10.03	8.78	9.04	9.25	8.88
210046_s_at	9.17	9.21	9.31	8.05	8.27	8.34	8.31
210117_at	5.93	6.17	5.77	4.5	4.72	4.43	3.98
210170_at	4.95	4.61	4.66	3.42	3.25	3.29	3.43
210222_s_at	9.49	8.64	8.79	4.5	4.39	4.41	4.98
210266_s_at	7.77	7.97	7.92	6.43	7.01	6.63	6.75
210275_s_at	11.78	11.47	11.45	10.44	10.52	10.4	10.06
210540_s_at	9.11	9.62	8.92	7.89	7.49	7.42	7.09
210561_s_at	10.32	10.11	9.85	8.85	8.52	8.51	8.13
210605_s_at	9.45	10.18	9.54	8.15	7.67	7.89	8.05
210613_s_at	7.72	7.8	7.76	5.97	5.4	5.36	5.34
210749_x_at	8.16	8.2	8.3	6.79	6.96	7.2	7.17
210754_s_at	8.39	8.83	8.08	6.27	5.96	5.39	5.72
210966_x_at	8.65	9.18	9.13	7.27	7.7	7.35	7.41
211126_s_at	10.64	11.11	10.77	8.55	7.42	7.27	7.3
211137_s_at	10.18	9.52	9.54	8.11	7.96	8.06	7.98
211160_x_at	12.19	11.96	12.15	10.25	10.69	10.67	10.79
211478_s_at	10.04	9.23	8.88	4.22	5.47	5.41	5.18
211538_s_at	9.39	10.53	9.31	5.33	5.57	5.28	4.97
211562_s_at	7.25	7.17	6.58	4.9	4.72	4.52	4.6
211728_s_at	5.82	5.82	6.09	4.3	4.74	4.68	4.87
211844_s_at	8.66	8.73	8.15	6.63	6.57	6.16	6.1
211926_s_at	11.26	11.17	11.16	9.92	9.97	10.11	10.07
211958_at	11.09	9.79	9.34	4.72	6.58	6.02	6.2
211965_at	6.54	6.77	6.76	4.93	5.35	4.42	4.42
211966_at	12.03	11.38	11.53	9.61	9.02	9.1	9.1
212013_at	11.34	10.57	10.73	8.85	7.36	7.55	7.46
212040_at	9.42	9.34	9.28	7.24	7.72	7.22	7.18
212094_at	8.68	9.94	9.01	4.7	4.63	3.97	3.71
212103_at	8	8.08	8.05	5.77	6.64	6.06	6.44
212193_s_at	8.54	9.27	9.04	6.36	6.85	6.37	6.38
212285_s_at	8.76	8.71	9.21	6.98	6.69	6.88	6.84
212325_at	10.06	9.3	9.57	7.23	7.16	6.99	6.54
212327_at	10.57	9.68	9.78	7.61	7.66	7.3	7.52
212328_at	10.36	9.39	9.63	7.37	7.1	6.42	6.82
212372_at	11.63	12.05	11.91	9.45	9.79	9.64	9.67
212393_at	7.91	7.86	8.06	6.16	6.78	6.49	6.51
212413_at	8.41	7.73	7.52	4.35	4.5	4.17	4.07
212414_s_at	9.89	9.13	9.34	6.58	5.79	5.84	5.35
212415_at	7.62	7.61	7.61	4.6	5.02	4.52	4.45
212421_at	7.22	7.08	7.18	5.99	5.96	6.21	5.71
212432_at	9.23	9.29	9.21	8.32	8.48	8.48	8.53
212434_at	8.37	8.34	8.38	7.39	7.49	7.61	7.54
212444_at	8.53	9.85	9.56	6.03	6.74	6.87	6.42
212559_at	6.51	6.74	6.99	5.61	5.63	5.39	5.28
212662_at	8.78	8.75	8.62	7.01	6.81	7.03	7.11
212719_at	6.18	6.33	5.71	4.01	4.75	4.34	4.21
212774_at	9.34	9.86	9.88	8.21	8.09	8	7.8
212813_at	9.79	9.65	9.54	8.85	8.58	8.79	8.66
212816_s_at	8.87	9.23	9.26	6.83	6.08	5.92	5.49
212888_at	8.86	8.49	8.54	7.38	7.43	7.62	7.51
212953_x_at	11.31	11.98	11.38	9.15	9.3	9.17	9.03
212992_at	8.59	8.67	8.28	5.17	6.19	6.31	6.15
212993_at	9.9	10.08	9.91	8.49	8.58	8.3	8.02
213039_at	9.08	9.33	9.54	8.14	8.27	8.01	8.03
213066_at	8.95	8.78	8.93	7.67	7.59	7.6	7.73
213067_at	7.62	8.2	8.2	6.18	6.05	6.07	5.78
213083_at	8.06	8.01	8.23	7.09	7.09	6.9	7
213094_at	8.34	8.87	8.44	4.07	4.09	4	3.99
213107_at	7.46	8.35	7.65	5.68	5.89	5.73	5.53
213112_s_at	8.48	8.15	8.67	7.14	6.82	7	7.21
213182_x_at	5.93	6.46	6.33	4.73	4.67	4.37	4.86
213183_s_at	5.74	5.73	5.28	3.9	3.9	3.28	3.71
213194_at	10.03	9.12	9.04	7.24	7.73	7.42	7.23
213199_at	7.27	7.43	7.75	6.43	6.45	6.25	6.13
213256_at	8.78	8.92	8.33	5.45	4.48	4.88	4.46
213301_x_at	8.49	8.19	7.88	6.13	6.38	5.98	5.8
213316_at	8.2	8.09	7.61	5.22	4.01	3.93	3.9
213358_at	9.05	9.31	9.41	7.87	8.04	8.01	7.39
213383_at	6.6	6.62	6.57	5.62	5.74	5.66	5.48
213400_s_at	9.09	9.49	9.52	8.15	7.97	7.48	7.85
213519_s_at	7.13	7.32	7.07	5.37	5.78	6	5.98
213618_at	5.11	5.63	5.45	3.48	3.23	3.17	2.91
213712_at	5.49	7.16	6.18	3.67	3.75	3.7	3.68
213746_s_at	12.05	12.1	12.06	9.82	10.79	10.51	10.51
213798_s_at	12.05	12.18	12.16	11.22	11.23	11.01	10.96
213808_at	7.16	6.36	6.92	3.42	3.56	3.51	3.18
213823_at	9.54	8.98	8.9	6.52	6.66	6.59	6.5
213869_x_at	10.75	10.91	10.72	8.7	8.39	8.23	8.33
214039_s_at	11.79	12.15	11.66	10.84	10.67	10.67	10.61
214095_at	8.16	8.32	8.48	7.42	6.97	6.93	7.01
214110_s_at	9.09	8.94	9.24	6.81	6.91	6.98	6.59
214212_x_at	9.08	9.18	9.35	8.41	8.08	8.14	8.12
214247_s_at	12.13	11.15	11.66	9.41	8.54	8.51	8.58
214297_at	7.75	7.8	7.85	4.95	4.83	4.87	5.03
214298_x_at	7.95	7.2	7.36	4.38	5.41	4.72	4.72
214315_x_at	10.71	11.78	11.09	8.5	8.92	7.7	7.62
214545_s_at	7.37	7.67	7.39	5.91	5.89	5.31	4.88
214604_at	7.74	7.67	6.47	4.4	4.97	4.65	4.92
214632_at	8.92	8.8	8.42	6.94	6.71	6.98	6.71
214663_at	6.89	7.28	6.95	5.58	5.97	5.78	5.6
214743_at	9.09	9.26	8.72	6.73	6.36	5.6	5.37
214792_x_at	7.46	7.44	7.29	6.35	6.62	6.31	6.42
214825_at	6.92	7.3	6.8	4.8	5.07	5.53	5.07
214913_at	6.49	7	6.33	3.63	4.26	3.56	3.65
214974_x_at	9.66	8.01	8.21	5.13	5.22	4.77	4.79
215020_at	7.39	7.24	7.37	4.75	4.9	4.53	4.33
215021_s_at	6.83	6.82	7.14	4.64	4.56	4.97	5.44
215223_s_at	10.58	9.47	9.24	7.5	6.88	6.79	6.5
215485_s_at	8.4	7.56	7.47	5.81	6.02	6.02	6.25
215767_at	6.92	8.58	8.47	4.3	5.23	5.02	4.6
215785_s_at	8.27	7.76	7.92	5.61	5.82	5.92	5.92
216060_s_at	9.24	8.37	8.21	6.51	5.9	5.43	5.14
216267_s_at	7.92	8	7.94	6.84	7.18	7.06	6.99
216568_x_at	7.03	7.52	7.3	4.31	3.72	4.31	4.37
217173_s_at	7.54	7.54	7.23	6.04	5.89	6.03	5.61
217297_s_at	8.71	8.88	8.81	6.63	7.49	7.13	7.27
217317_s_at	8.23	8.14	8.01	7.2	6.74	7.02	6.68
217419_x_at	8.65	8.87	8.83	6.97	6.8	6.97	7.29
217717_s_at	11.08	11.28	11.36	9.45	9.88	9.85	9.75
217741_s_at	10.94	10.79	10.45	9.74	9.53	9.67	9.45
217767_at	10.67	8.97	9.03	6.52	6.3	5.8	6.01
217775_s_at	9.11	9	8.88	7.71	7.88	7.7	7.76
217823_s_at	9.2	9.34	9.19	8.34	8.08	8.26	8.02
217841_s_at	9.96	10.47	10.88	8.42	8.73	8.85	8.72
217893_s_at	9.05	9.21	8.99	8.04	8.1	7.93	8.22
217901_at	9.94	9.88	9.95	4.09	4.25	4.28	4.34
217957_at	9.4	9.62	9.46	8.68	8.62	8.43	8.4
218135_at	9.27	9.12	9.05	8.01	8.23	7.93	8.21
218141_at	6.97	7.16	7.2	6.11	6.37	6.14	6.08
218183_at	7.52	7.52	7.67	6.62	6.62	6.38	6.55
218223_s_at	8.48	8.37	8.41	7.21	7.41	7.43	7.32
218276_s_at	8.14	7.58	7.64	6.67	6.59	6.33	6.4
218318_s_at	6.19	6.57	6.16	4.52	5.13	4.8	4.42
218376_s_at	8.76	8.54	8.58	7.4	7.21	7.27	7.39
218434_s_at	9	8.79	8.87	7.62	7.89	7.59	7.65
218472_s_at	8.97	8.83	8.94	7.81	8.05	7.83	7.77
218499_at	9.13	9.44	9.06	7.37	6.9	6.54	6.68
218504_at	8.06	8.17	8.16	7.19	7.31	7.19	7.36
218638_s_at	11.13	10.24	10.66	6.3	6.68	6.43	6.79
218647_s_at	8.76	8.79	8.88	7.98	7.82	7.94	7.87
218705_s_at	7.7	7.43	7.33	6.22	6.09	5.48	5.61
218810_at	8.25	7.85	7.39	5.9	5.57	5.51	5.68
218816_at	6.9	7.22	6.91	5.6	5.42	5.45	5.24
218829_s_at	5.46	5.24	4.96	3.98	3.86	3.89	3.45
218834_s_at	9.53	8.27	8.78	6.36	6.1	6.44	6.44
218847_at	9.93	10.13	10.51	8.3	8.26	7.97	8.06
218864_at	7.72	8.37	7.91	6.09	6.28	5.88	5.94
218885_s_at	8.02	8.47	6.82	3.55	3.88	3.71	3.52
218921_at	7.42	7.2	6.75	5.65	5.48	5.74	5.73
218942_at	8.49	8.36	8.44	7.56	7.52	7.46	7.52
218950_at	8.09	7.99	8.19	6.7	6.92	6.61	6.47
218951_s_at	7.94	8.17	8.25	7.15	7.26	6.96	6.89
219058_x_at	8.3	8.58	8.57	6.49	7.15	6.8	6.79
219090_at	9.02	8.43	7.73	5.11	4.39	4.68	5.12
219113_x_at	7.13	6.65	6.74	5.38	5.53	5.56	5.5
219154_at	6.71	6.59	6.76	5.57	5.41	5.36	5.12
219235_s_at	6.9	6.86	6.72	5.24	5.52	4.96	5.43
219256_s_at	6.49	6.99	7.43	4.72	5.33	4.72	4.48
219351_at	7.9	7.72	7.47	6.28	5.7	5.46	5.1
219366_at	9.83	9.5	9.56	8.78	8.61	8.55	8.46
219367_s_at	9.38	9.21	8.4	6.86	6.95	6.95	6.58
219384_s_at	6.41	6.71	6.42	5.4	5.09	5.18	5.3
219437_s_at	8.04	8.62	8.67	6.81	6.01	6.03	5.84
219474_at	7.15	7.32	7.08	4.86	4.46	4.12	4.79
219529_at	8.81	8.72	8.42	6.79	6.32	6.09	6.14
219582_at	10.05	9.97	9.43	7.47	6.67	6.68	6.52
219602_s_at	8.78	8.57	8.02	5.01	4.75	5.01	5.22
219620_x_at	7.84	7.82	8.32	5.26	5.95	5.66	5.92
219654_at	10.65	10.16	10.46	9.39	9.25	9.06	9.27
219681_s_at	5.97	6.68	6.18	4.5	4.08	3.72	3.85
219778_at	6.83	7.14	7.79	4.58	3.58	3.82	3.64
219791_s_at	6.23	7.17	6.18	4.08	4.68	4.6	4.44
219853_at	6.99	6.8	6.41	4.74	5.39	5.23	5.11
219892_at	7.15	6.73	6.3	4.51	4.12	4.19	4.17
219894_at	6	5.82	5.41	4.57	4.19	4.47	4.22
219919_s_at	6.9	7.04	7.01	5.92	6.06	6.08	5.96
219949_at	7.15	7.46	7.34	4.28	4.72	4.04	4.26
219983_at	5.88	8	7.19	3.49	3.32	3.67	3.54
220091_at	7.88	7.93	8.24	6.05	5.47	5.67	5.95
220116_at	6.05	5.91	5.41	3.31	3.17	3.2	3.14
220127_s_at	8.8	8.86	8.84	7.75	7.97	7.93	7.89
220147_s_at	9.09	9.52	9.34	7.19	7.73	7.21	7.39
220162_s_at	5.94	6.14	6.02	4.62	4.66	4.45	4.75
220230_s_at	8.9	7.94	8.72	6.33	5.32	5.52	5.18
220389_at	7.63	6.74	6.32	4.32	4.45	4.5	4.52
220825_s_at	6.93	6.84	7.13	5.65	6.11	5.91	5.85
220979_s_at	10.85	10.4	10.32	3.26	3.43	3.13	3.08
221004_s_at	10.18	9.94	9.47	8.22	8.18	8.36	8.38
221016_s_at	8.2	8.64	8.58	6.06	6.11	5.76	5.92
221039_s_at	9.74	9.73	9.86	7.94	7.96	7.71	7.38
221246_x_at	7.61	7.66	7.49	6.31	6.4	6.34	6.28
221435_x_at	9.42	9.09	9.18	6.77	7.14	6.97	7.39
221477_s_at	10.78	9.97	9.74	7.96	6.82	6.98	6.9
221484_at	9.2	9.43	9.1	8.01	8.14	7.93	7.97
221485_at	9.85	10.28	9.95	8.51	8.67	8.47	8.25
221599_at	8.5	8.48	8.22	7.38	7.16	7.45	7.19
221640_s_at	6.53	6.55	6.61	4.95	5.08	5.19	5.19
221652_s_at	10.3	10.31	10.04	9.07	9.3	9.18	9.21
221704_s_at	7.66	8.09	8.09	6.49	6.83	6.64	6.71
221747_at	9.81	9.46	9.19	7.71	7.27	7.05	7.36
221810_at	6.86	6.78	6.75	5.53	5.89	5.63	5.71
221972_s_at	9.68	9.33	9.28	7.69	7.85	8.03	7.67
222062_at	5.45	6.05	5.58	3.76	4.05	3.97	4.31
222101_s_at	7.63	6.5	7.17	5.25	5.26	4.83	5.01
222163_s_at	7.8	8.19	7.96	6.58	6.6	6.35	6.17
222204_s_at	8.63	8.73	8.7	7.78	7.78	7.62	7.53
222263_at	8.21	7.92	7.82	6.59	6.73	6.51	6.22
222369_at	8.11	7.76	7.8	6.72	6.77	6.54	6.22
222396_at	9.29	9.81	9.81	8.53	8.41	8.26	8.39
222412_s_at	10.38	10.28	10.51	9.32	9.38	8.96	9.13
222435_s_at	9.6	9.49	9.47	8.74	8.57	8.67	8.51
222523_at	8.27	8.13	8.17	7.44	7.29	7.27	7.34
222568_at	8.03	7.76	7.84	6.86	6.41	6.4	6.72
222593_s_at	8.13	7.77	7.79	6.58	6.27	6.02	5.96
222689_at	7.09	7.5	7.5	5.82	5.55	5.13	4.72
222734_at	6.82	7.5	7.46	5.4	5.5	5.13	5.1
222752_s_at	8	7.72	8	6.52	6.53	6.33	5.89
222771_s_at	7.18	6.82	7.05	4.84	4.74	4.32	4.18
222772_at	5.9	5.61	5.27	4.09	3.74	3.98	4.14
222877_at	10.62	10.34	9.84	7.64	7.15	6.84	6.44
222906_at	5.93	5.9	5.24	4.16	3.75	3.67	4.19
222908_at	7.56	7.38	6.38	4.06	4.17	4.39	4.29
223000_s_at	8.05	7.04	6.7	4.28	3.49	3.65	3.48
223038_s_at	7.33	7.97	7.79	5.71	6.1	6.19	5.77
223058_at	8.19	8.62	8.42	6.36	6.84	6.04	6.05
223059_s_at	8.28	8.77	8.5	7	6.84	6.59	6.28
223125_s_at	8.68	8.73	8.32	7	7.13	7.13	7.1
223135_s_at	8.59	8.48	8.37	7.47	7.49	7.41	7.4
223168_at	8.47	8.34	7.34	4.3	4.24	4.39	4.5
223313_s_at	9.57	9.77	9.26	8.32	8.09	8.11	8.05
223349_s_at	9.41	9.76	9.98	7.39	7.72	7.33	7.77
223360_at	7.73	7.96	7.77	6.78	6.62	6.5	6.61
223471_at	6.75	6.04	6.41	4.29	3.85	3.68	3.73
223510_at	7.1	7.29	6.65	5.78	5.48	5.53	5.51
223514_at	7.73	7.61	7.63	6.6	6.14	6.55	6.7
223519_at	9.71	10	10.03	8.54	8.77	8.61	8.21
223622_s_at	9.28	9.06	9.13	6.4	6.86	6.7	7.11
223637_s_at	6.96	6.78	6.89	5.97	6.05	5.96	5.88
223689_at	7.05	7.18	6.7	5.07	5.17	5.17	5.45
223723_at	6.8	6.6	6.66	5.09	5.09	4.69	4.87
223734_at	9.09	10.53	10.03	6.74	5.98	5.81	5.63
223742_at	6.37	6.55	6.81	5.48	5.66	5.34	5.4
223769_x_at	9.35	9.13	9.2	6.77	7.25	7.15	7.45
224435_at	8.02	7.51	7.41	4.5	4.52	4.24	4.44
224579_at	9.89	10.26	10.14	6.17	3.51	3.24	3.21
224580_at	6.21	6.52	6.37	5.07	5.01	4.45	4.99
224609_at	8.93	8.84	8.55	7.43	7.02	6.93	7.05
224653_at	8.75	8.68	8.61	7.71	7.83	7.89	7.69
224680_at	8.8	8.19	8.42	7.15	7.15	7.24	7.12
224685_at	8.18	7.89	7.92	6.35	7.03	6.39	6.58
224777_s_at	10.21	10.2	10.31	9.24	9.29	9.21	8.96
224790_at	9.46	9.67	9.79	8.16	8.36	8.3	8.36
224791_at	10.84	10.72	10.88	9.16	9.72	9.47	9.31
224792_at	7.81	7.66	7.84	6.81	6.78	6.64	6.72
224796_at	10.51	10.53	10.63	9.09	9.02	8.99	9.08
224807_at	8.48	8.19	8.16	6.66	7.01	7.13	6.97
224847_at	9.28	8.97	9.37	7.66	7.74	7.58	7.55
224848_at	8.03	7.85	8.18	6.97	6.53	6.64	6.49
224922_at	8.33	8.44	8.39	7.54	7.28	7.28	7.45
224937_at	9.93	9.79	9.13	6.92	5.95	5.6	5.27
224950_at	8.53	8.41	8.13	6.98	6.47	6.23	6
224992_s_at	8.31	8.34	8.18	6.18	7.03	6.76	6.94
225020_at	6.86	6.69	6.95	5.69	5.76	5.56	5.72
225033_at	10.19	9.29	8.72	6.55	7.17	6.48	6.9
225046_at	6.77	8.4	8.24	4.01	4.37	4.39	4.34
225062_at	6.79	8.05	7.86	4.7	4.26	3.87	4.44
225081_s_at	8.34	8.71	8.74	6.75	7.11	7.09	6.62
225085_at	8.64	8.91	9.08	7.4	7.68	7.56	7.38
225157_at	8.64	8.61	8.29	6.31	7.13	6.76	6.85
225175_s_at	8.64	8.26	8.01	6.75	6.76	6.63	6.38
225206_s_at	8.4	8.63	8.44	7.05	7.56	7.35	7.48
225224_at	8.85	8.59	8.45	7.21	7.15	6.87	6.63
225232_at	9.21	9.51	9.32	8.13	8.27	8.17	8.04
225240_s_at	7.98	8	7.83	6.89	6.49	6.65	6.51
225288_at	6.99	7.35	6.91	5.42	5.25	4.55	4.96
225347_at	7.96	7.76	8.03	6.84	6.74	6.78	6.74
225366_at	8.32	8.3	8.15	7	7.02	6.94	7.03
225367_at	9.19	9.55	9.46	8	7.98	7.96	7.64
225418_at	9.42	9.43	9.36	7.68	7.51	7.22	7.27
225421_at	5.99	6.84	7.28	3.56	3.35	3.1	2.99
225438_at	5.25	5.16	4.88	3.76	3.93	3.52	3.32
225439_at	9.05	9.22	9.21	8.23	8.22	8.19	8.08
225505_s_at	7.19	7.19	7.17	6.42	6.37	6.36	6.51
225511_at	6.67	5.87	6.28	4.39	4.26	3.92	4
225557_at	7.34	7.2	7.26	5.51	6	5.68	5.54
225566_at	9.89	9.47	9.32	7.73	7.28	7.34	7.19
225612_s_at	7.49	7.3	7.2	4.25	4.87	5.04	4.87
225637_at	8.3	8.31	8.34	7.3	7.27	7.04	6.79
225649_s_at	9.4	9.69	9.43	8.61	8.53	8.66	8.47
225651_at	9.37	9.3	9.3	8.59	8.35	8.21	8.21
225689_at	7.63	7.75	7.67	6.8	6.37	6.59	6.25
225720_at	10.82	10.32	10.22	6.45	5.25	5.26	5
225721_at	11.64	11.14	10.91	8.41	7.97	7.29	7.08
225752_at	8.64	8.35	7.91	5.71	5.89	5.66	5.57
225758_s_at	5.93	5.79	5.86	4.69	5.01	4.71	4.66
225800_at	9.04	8.74	8.8	7.68	7.52	7.39	7.07
225809_at	6.51	7.92	6.37	4.03	3.67	3.74	4.24
225820_at	7.32	7.02	7.03	5.08	4.99	5.06	4.62
225825_at	7.69	7.49	7.36	6.2	6.46	6.11	6.18
225864_at	8.94	9.14	9.27	4.54	3.73	3.51	3.73
225875_s_at	8.31	8.06	8.11	6.71	6.85	7.01	6.78
225876_at	8.73	8.41	8.57	6.97	7.05	7.18	6.89
225894_at	8.97	8.03	7.9	5.45	4.51	4.48	4.45
225959_s_at	7.61	7.52	7.62	6.31	6.23	6.22	6.01
226001_at	10.34	9.99	10.31	9.05	8.86	8.91	8.81
226010_at	8.88	8.62	8.73	6.05	6.46	5.92	6.8
226021_at	9.41	10.97	10.24	6.32	7.06	7.24	6.76
226033_at	6.69	6.61	6.45	5.3	5.62	5.65	5.5
226134_s_at	7.72	7.99	7.51	6.2	6.47	6.15	5.92
226176_s_at	6.49	6.55	6.59	5.58	5.21	5.49	5.14
226206_at	9.11	8.86	8.94	7	7.29	6.97	7.03
226218_at	6.87	7.31	7.66	5.2	5.88	5.62	5.56
226264_at	8.14	8.1	7.98	6.87	6.9	6.76	6.53
226272_at	7.71	7.53	7.37	5.35	5.52	4.65	4.65
226298_at	7.31	6.94	6.76	5.6	5.76	5.46	5.68
226375_at	7.58	7.54	7.28	6.43	6.38	6.49	6.33
226415_at	8.16	8.31	7.54	5.45	5.95	5.69	5.45
226460_at	7.67	7.14	7.08	5.78	5.86	5.54	5.55
226465_s_at	9.75	9.83	9.75	8.73	8.33	8.59	8.07
226466_s_at	8.24	8.26	8.37	7.54	7.38	7.35	7.52
226475_at	6.67	6.73	6.34	5	5.29	5.19	4.72
226497_s_at	10.38	8.67	8.59	4.84	4.86	4.78	4.78
226498_at	8.59	6.96	6.97	3.81	3.81	4	4.01
226533_at	6.77	6.49	6.07	4.42	4.38	4.42	4.66
226538_at	10.37	9.8	9.91	8.59	7.77	7.66	7.9
226572_at	6.94	7.06	7.16	5.93	5.48	5.03	5.3
226610_at	8.95	9.35	9.44	6.57	7.31	7.29	6.84
226611_s_at	9.25	9.84	9.9	6.74	7.78	7.36	7.61
226650_at	8.45	8.43	8.49	7.1	7.01	6.89	7.13
226666_at	8.19	7.81	7.29	5.94	6	5.2	5.58
226720_at	7.21	7.13	6.92	5.79	6.1	6.03	6.07
226756_at	9.87	9.58	8.64	7.44	7.12	6.94	6.75
226810_at	12.16	11.55	11.5	8.94	7.8	7.8	7.23
226817_at	8.06	7.78	6.97	5.66	5.22	5.46	5.04
226857_at	6.91	6.8	6.85	5.63	5.89	5.8	5.93
226858_at	8.54	8.3	8.42	7.21	7.6	7.23	7.33
226876_at	10.1	10.16	10.38	8.75	8.15	8.34	8.17
226893_at	9.09	8.9	8.69	7.34	7.34	7.34	7.18
226905_at	11.39	11.54	11.48	9.3	9.66	9.37	9.39
226970_at	7.38	7.34	7.04	5.9	6.26	5.64	5.73
227069_at	8.78	8.86	8.37	6.04	6.33	5.95	5.88
227133_at	7.86	8.32	7.98	6.94	6.67	6.73	6.34
227196_at	5.66	5.52	5.67	3.64	3.47	3.3	3.3
227204_at	7.37	7.43	7.4	6.55	6.56	6.49	6.58
227209_at	6.21	7.19	6.39	4	4.23	3.91	4.03
227227_at	7.6	7.56	7.54	5.78	5.9	5.29	4.79
227257_s_at	7.95	8.36	7.89	6.39	5.67	5.58	5.8
227272_at	7.96	7.33	7.8	6.37	6	5.64	5.54
227341_at	6.52	6.46	6.34	4.76	4.36	3.81	3.72
227377_at	7.29	7.37	7.55	5.64	5.79	6.2	6.07
227467_at	8.68	10.16	9.63	6.74	7.01	6.47	6.55
227476_at	7.57	7.48	7.26	6.57	6.24	6.21	6.09
227550_at	8.87	8.21	8.48	5.64	4.89	5.93	5.52
227599_at	8.73	9.01	8.97	6.78	7.1	7.11	7.29
227755_at	8.58	7.75	7.46	5.81	6.11	5.47	5.5
227764_at	7.57	7.7	7.73	6.81	6.82	6.69	6.63
227787_s_at	7.74	7.73	7.66	6.51	6.31	6.39	5.91
227835_at	6.94	7.21	7.31	4.23	4.55	4.51	4.45
227846_at	10.95	10.14	10.59	9.23	9.07	9.05	9.11
227862_at	8.16	8.83	8.96	6.67	6.8	6.71	6.55
227880_s_at	7.98	7.75	7.52	6.61	6.53	6.67	6.32
227971_at	4.23	4.33	4.98	2.96	2.89	3.01	2.91
228124_at	7	6.76	6.87	5.21	5.38	5.37	5.32
228155_at	8.6	7.57	7.9	5.12	4.78	4.36	4.3
228158_at	10.11	10.02	10.27	7.58	8.16	8.17	8.41
228292_at	8.03	7.49	7.34	6.27	6.38	6.27	6.38
228396_at	9.05	9.75	8.67	6.49	6.14	5.82	5.98
228472_at	5.75	5.81	6.03	4.92	5.09	4.87	4.96
228635_at	11.18	9.94	10.43	6.57	7.25	7.23	7.27
228640_at	8.33	7.53	7.62	3.15	3.32	3.43	3.42
228697_at	8.98	8.52	8.21	5.6	5.51	5.07	5.44
228953_at	7.08	7.05	7.04	5.96	5.99	5.45	5.46
229074_at	8.13	7.61	7.88	6.44	6.58	6.23	6.23
229139_at	4.2	4.26	4.6	3.24	3.31	3.27	3.32
229146_at	6.44	6.05	5.75	4.1	4.38	4.42	4.47
229199_at	6.65	6.54	6.98	3.07	3.63	3.48	3.33
229225_at	9.14	8.89	8.64	7.5	7.79	7.65	7.55
229228_at	6.53	5.6	5.94	3.89	3.73	3.82	3.86
229310_at	8.4	8.54	8.48	6.56	6.2	5.73	5.92
229336_at	7.57	7.37	7.42	6.51	6.56	6.6	6.61
229339_at	10.2	9.42	9.04	4.85	5.14	4.97	5.09
229400_at	9.2	8.65	8.17	5.04	4.35	4.68	4.27
229464_at	6.52	6.51	6.07	5.2	5.12	5.3	5
229500_at	7.31	7.53	7.19	6.13	6.46	5.99	6.19
229585_at	9.43	9.45	9.52	7.35	7.33	7.48	7.18
229649_at	9.85	9.59	9.66	5.21	4.35	4.59	4.35
229824_at	8.27	9.02	8.36	4.34	4.38	4.23	4.41
229831_at	7.91	6.42	6.56	4.11	3.36	3.73	3.44
230051_at	4.85	4.63	4.61	3.82	3.5	3.53	3.44
230111_at	5.97	6.21	5.84	4.67	4.54	4.6	4.73
230112_at	8.37	8.16	8.6	5.87	6.68	6.3	6.12
230163_at	7.43	7.84	7.86	5.42	4.58	4.89	5.23
230183_at	8.63	8.59	8.51	6.84	6.87	6.81	6.62
230201_at	6.56	6.37	6.28	4.96	5.5	5.09	4.98
230264_s_at	9.08	9.49	9.37	8.02	8.12	8.12	8.09
230464_at	7.1	6.48	6.25	4.92	5.14	5.15	5.02
230482_at	9.76	8.92	8.87	3.39	3.51	3.4	3.5
230508_at	8.1	7.57	7.52	5.93	6.18	5.83	5.87
230575_at	6.22	6.03	5.76	4.4	4.23	4.24	4.53
230666_at	6.2	5.94	5.57	3.89	4.07	4.05	4.23
230875_s_at	9.12	8.76	8.39	6.25	5.12	5.04	4.67
230954_at	6.38	6.6	6.46	4.81	4.99	4.76	4.87
230972_at	8.25	8.11	7.84	6.83	7.11	6.98	6.75
231775_at	7.45	7.48	7.54	5.26	5.07	5.25	5.16
231781_s_at	6.62	7.06	7.06	4.74	4.75	4.58	4.41
231786_at	7.76	6.01	5.9	3.16	3.24	2.77	3.13
231867_at	7.91	8.17	7.95	5.15	5.28	5.28	5.42
231876_at	7.62	7.53	7.19	6.07	6.35	6.08	6.22
231907_at	8.55	8.7	8.37	6.51	7.04	7.01	7.08
231912_s_at	6.96	7.14	7.3	5.76	6.07	6.08	6.2
232078_at	8.3	8.72	8.41	5.81	7.03	6.4	6.47
232079_s_at	8.15	8.65	8.18	5.86	6.39	5.89	6.4
232323_s_at	7.4	7.29	7.46	6.39	5.91	5.63	5.79
232535_at	5.88	6	5.69	3.87	3.56	3.4	3.37
232570_s_at	6.82	6.53	6.47	4.16	4.19	4.3	5.15
232594_at	7.29	7.23	7.11	6.47	6.31	6.23	6.18
232676_x_at	7.83	7.42	7.91	6.14	5.58	5.74	5.59
233177_s_at	8.59	8.43	8.03	6.26	6.44	6.02	5.57
233589_x_at	8.07	7.62	8.29	5.53	6.38	5.79	5.93
233866_at	4.44	4.48	4.6	3.66	3.64	3.67	3.78
235004_at	9.42	8.38	7.93	5.89	5.14	4.59	4.65
235030_at	6.65	6.65	6.51	4.83	4.45	4.12	3.62
235035_at	8.71	8.62	8.44	6.99	6.54	6.23	6.74
235058_at	6.52	6.63	6.27	5.23	5.04	5.02	5.08
235061_at	8.05	7.44	7.46	5.6	5.33	4.38	4.3
235122_at	6.49	6.84	6.14	4.94	4.78	4.83	4.81
235228_at	8.44	9.26	9.24	4.66	3.68	4.09	3.68
235252_at	8.71	8.75	8.05	5.7	6.14	5.58	5.48
235333_at	7.43	7.77	7.63	5.93	6.11	5.8	5.49
235489_at	7.51	6.86	7.2	3.92	3.26	3.21	3.23
235534_at	7.24	7.46	7.39	6.36	6.4	6.32	6.06
235562_at	6.69	6.17	6.32	4.09	4.32	4.38	4.34
235591_at	10.4	10.44	11.11	3.4	3.35	3.32	3.63
235685_at	8.05	7.22	7.47	5.94	5.34	5.14	4.89
235722_at	7.18	7.05	6.67	5.03	5.18	4.67	4.57
236141_at	6.13	6.97	5.83	3.37	3.27	3.09	3.39
236181_at	4.7	4.41	4.62	2.53	2.88	2.8	2.86
236381_s_at	6.88	6.94	6.61	5.35	5.39	5.5	5.04
236471_at	7.29	5.77	6.54	3.02	3.03	2.86	2.75
236620_at	6.66	7.3	7.17	5.78	5.42	5.25	5.07
236782_at	6.92	7.23	6.33	5.21	5.15	4.85	5.07
237206_at	10.63	10.09	10.03	4.9	5.03	4.76	4.81
237384_x_at	6.15	5.64	5.14	3.72	3.78	3.82	3.46
237435_at	8.58	8.5	9.09	6.43	6.06	5.73	5.2
237790_at	4.75	4.54	4.45	3.41	3.44	3.75	3.54
238034_at	8.14	7.94	7.82	6.89	6.56	6.42	6.39
238063_at	8.55	7.74	7.81	4.76	4.97	4.58	4.39
238360_s_at	7.25	6.92	6.76	5.05	5.04	5.02	5.03
238592_at	6.17	5.87	5.52	3.52	3.29	3.03	2.88
238613_at	8.24	8.64	8.54	6.71	6.92	6.6	6.51
238673_at	7.4	7.8	8.01	4.85	4.38	4.2	4.04
238733_at	5.73	5.95	5.64	4.64	4.73	4.52	4.47
238808_at	6.55	5.87	6.03	4.59	3.84	4.21	4.05
238847_at	7.38	7.53	6.84	4.11	4.22	4.23	3.95
238865_at	8.39	8.12	7.62	5.47	5.39	5.03	4.83
238905_at	7.74	7.19	7.35	5.94	5.82	5.83	5.59
238906_s_at	6.77	5.93	5.99	3.79	3.71	3.63	3.74
238931_at	6.1	6.12	6.02	5.11	4.61	4.63	5.07
238949_at	7.9	7.55	7.57	5.51	4.95	5.59	4.63
238996_x_at	10.29	10.09	9.86	8.63	8.73	8.97	8.83
239708_at	4.85	4.8	4.76	3.29	3.5	3.17	3.63
239835_at	6.2	5.97	5.46	4.49	4.49	4.47	4.4
239845_at	5.39	5.41	5.81	4.34	4.3	4.22	4.28
239909_at	8.22	8.44	8.27	6.42	6.66	6.95	6.72
239934_x_at	5.98	6.09	5.48	3.59	3.31	3.75	3.81
240407_at	4.93	4.92	4.78	4.09	4.15	4.04	4.09
241344_at	7.17	7.36	6.76	5.59	5.6	5.29	5.14
241871_at	4.87	5.44	4.98	3.76	3.59	3.61	3.59
241969_at	7.03	5.8	6.07	4.29	3.69	3.99	3.85
241986_at	7.52	7.52	7.2	3.49	4.95	4.84	4.64
242447_at	8.35	7.99	7.99	4.89	5.17	4.83	4.77
242691_at	6.71	6.67	5.67	4.19	4.55	4.29	4.17
242905_at	5.5	5.54	5.24	4.35	4.27	4.14	3.89
242934_at	6.66	6.87	6.9	5.54	5.83	5.32	5.49
243058_at	6.21	6.08	6.18	5.4	5.12	5.07	5.22
243367_at	5.32	6.28	5.98	3.94	4.26	4.12	4.24
243409_at	7.05	6.73	7.1	5.16	5.23	5.5	5.3
243481_at	6.45	5.46	6.55	4.17	4.02	3.94	3.59
243931_at	6.81	6.86	6.83	5.55	5.33	5.01	5.36
244107_at	7.37	6.67	6.67	3.32	3.32	3.38	3.18
244463_at	7.01	6.62	6.75	3.02	3.23	2.87	3.79
36552_at	7.58	7.67	7.8	5.82	6.07	5.79	5.48
37512_at	8.91	8.55	8.02	4.28	3.26	3.29	3.18
38037_at	8.95	8.59	8.48	6.39	6.16	6.04	5.97
52940_at	8.72	8.56	8.53	7.56	7.62	7.45	7.63
55081_at	8.66	9.19	9.45	7.31	7.64	7.37	6.87
55662_at	6.41	6.2	6.07	5	4.97	5.26	5.17
57588_at	8.83	7.92	7.78	5.24	4.75	5.06	5.12
